# Supplementary material for: Phytogeographic Characteristics of Montane Coniferous Forests of the Central Balkan Peninsula (SE Europe)
Source: Plants (Basel). 2022 Nov 22;11(23):3194. doi: 10.3390/plants11233194 (PMC9741231; doi:10.3390/plants11233194)
Supplement: Supplementary file 1 [file plants-11-03194-s001.zip]

Archive with 4 entries (4 files):
- Supplementary Materials Figures S1-S5-plants-2015086.pdf
- Supplementary Materials Table S1-plants-2015086.xlsx
- Supplementary Materials Table S2-plants-2015086.xlsx
- Supplementary Materials Table S3-plants-2015086.xlsx
