# Supplementary material for: Phytogeographic Characteristics of Montane Coniferous Forests of the Central Balkan Peninsula (SE Europe)
Source: Plants (Basel). 2022 Nov 22;11(23):3194. doi: 10.3390/plants11233194 (PMC9741231; doi:10.3390/plants11233194)
Supplement: Supplementary file 1 [file plants-11-03194-s001.zip › Supplementary Materials Table S1-plants-2015086.xlsx]

## Sheet: Sheet1
Supplementary Table S1. List of sources from which the data for the analyses were taken
Bertović, S. (1975): Ekološko-vegetacijske značajke okoliša Zavižana u sjevernom Velebitu. Glasnik za šumske pokuse 18, p. 5-73.
Blečić, V. (1957): Prilog poznavanju šumske vegetacije planine Ljubišnje. - Glasnik Prirodnjačkog muzeja srpske zemlje B10: 25-42.
Blečić, V. (1958): Šumska vegetacija i vegetacija stena i točila reke Pive. - Glasnik Prirodnjačkog muzeja u Beogradu B11: 5-101.
Blečić, V. (1959): Die Panzerföhrenwälder der nördlischen Prokletija. - Glasnik Botaničkog zavoda i bašte Univerziteta u Beogradu 1(1): 1-8.
Blečić, V. (1961): Beitrag zur kenntnis der Fichtenwälder aus montenegrinischen Prokletija. - Glasnik Botaničkog zavoda i bašte Univerziteta u Beogradu 1(3): 227-236 (1964).
Blečić, V., Lakušić, R. (1969): Šume munike na Štitovu i Bjelasici. - Glasnik Republičkog zavoda za zaštitu prirode i prirodnjačke zbirke u Titogradu, No 2 1969, Titograd.
Blečić, V., Tatić, B. (1957): Šuma molike u Crnoj Gori (Pinetum peucis montenegrinum).. - Glasnik Prirodnjačkog muzeja srpske zemlje B10: 43-53.
Blečić, V., Tatić, B. (1960): Beitrag zur Kenntnis der Panzerföhrenwälder der gebirge Ostrovica. - Glasnik Botaničkog zavoda i bašte Univerziteta u Beogradu 2(2) [12(1,5)]: 131-140.
Blečić, V., Tatić, B. (1962): Prilog poznavanju smrčevih šuma Golije planine. - Glasnik Prirodnjačkog muzeja u Beogradu B18: 39-47.
Bojadžić, N. (1969): Prirodno obnavljanje čistih sastojina crnog bora u gospodarskoj jedinici "Turija", magistarski rad. Beograd.
Bojadžić, N. (1974): Prirodno obnavljanje šuma crnog bora u sjeveroistočnoj Bosni. - Doktorska disertacija Šumarski fakultet Univerziteta u Sarajevu.
Bucalo, V. (1999): Šumske fitocenoze planine Jadovnik. - Šumarski fakultet Univerziteta u Banjoj Luci.
Čolić, B. D. (1953): Staništa pančićeve omorike na desnoj strani Drine. - Zaštita prirode, Beograd 4-5: 425-659.
Čolić, B. D. (1964): Antropogena degradacija jedne mešovite reliktne zajednice sa pančićevom omorikom (Picea omorika Pančić).. - Biološki institut SR Srbije, Zbornik radova 7(5): 1-39. (fragment).
Čolić, B. D., Ržehak, V. (1964): Problem efikasne zaštite Pančićeve omorike (Picea omorika Panč.) u graničnom području između Srbije i Bosne.. - Zaštita prirode, Beograd 27-28: 133-153. (1965).
Čolić, D. (1962): Nalazišta Pančićeve omorike na planini Radomišlji.. - Zaštita prirode, Beograd 21-25: 199-220.
Cvjetićanin, R. (1988): Kitnjak na serpentinitima Goča - rasprostranjenje i ekologija, magistarski rad. Univerzitet u Beogradu Šumarski fakultet Beograd.
Dinić, A., Janković, M.M. (2006): Šume munike. - In: Škorić, D. (ed.): Vegetacija Srbije II- Šumske zajednice 2 . - SANU, Beograd, pp. 369.
Dizdarević, M., Lakušić, R., Grgić, P., Kutleša, Lj., Pavlović, B., Jonlija, R. (1984): Ekološke osnove poimanja reliktnosti vrste Picea omorika Pančić.- . - Bilten Društva ekologa Bosne i Hercegovine, ser. A, 2: 5-56.
Džekov, S., Rizovski, R. (1978): Šumskata rastitelnost vo Maleš i Pijanec. - in: Maleš i Pijanec I , Vegetacija, Skopje 1978.
Em, H. (1962): Šumske zajednice četinara u NR Makedoniji. - Biološki glasnik 15, 1962, Zagreb.
Em, H. (1986): Na južnoj granici areala smrče. Šuma smrče na Šar Planini u Makedoniji. Prilozi, MANU, Od. za biol. i medic. nauki, 5(1):11-28, Skopje.
Em, H., Džekov, S. (1970): Molikata i molikovata šuma na Pelister. - Zbornik na simpoziumot za molikata, 2-6-IX 1969., Univerzitet "Kiril i Metodij" Skopje, 1970.
Fukarek, P. (1957): Zajednica jele i ljigovine (Rhamneto-Abietum) na hercegovačkim i zapadnobosanskim planinama. - God. Bio. Inst. Univ. X, 1-2, Sarajevo.
Fukarek, P. (1963): Prilog poznavanju dendrogeografskih i fitocenoloških odnosa planina sjeverozapadne Crne Gore. - Radovi - N.d.SR BiH, Knj. XXII, Od. Privredno-tehničkih nauka, knj. 6: 113-166, Sarajevo.
Fukarek, P. (1966): Zajednice endemne munike na planini Prenju u Hercegovini. - Acta botanica croatica XXV, 1966.
Fukarek, P. (1970): Šumske zajednice prašumskog rezervata Perućice u Bosni. - Simpozijum Južnoevropske prašume i visokoplaninska flora i vegetacija istočnoalpsko-dinarskog prostora, 14-19. juli 1969. godine. ANU BIH, Posebna izdanja, Knji XV, Od. prir. i mat. nauka, knj. 4, 157-262. Sarajevo 1970.
Fukarek, P., Fukarek, Đ. (1989): Sukcesivni niz subasocijacija unutar zajednica omorike (Piceetum omorikae Tregubov, emend. P. Fukarek) u njenim sastojinama u istočnoj Bosni. - Šumarski list 11-12, 1989, Zagreb.
Fukarek, P., Stefanović, V. (1958): Prašuma Perućica i njena vegetacija (prvi prilog). - Radovi Poljoprivredno-Šumarskog fakulteta Univerziteta u Sarajevu, B. Šumarstvo, god. III, br. 3, 1958, Sarajevo.
Gajić, M. (1989): Flora i vegetacija Golije i Javora.. - Šumarski fakultet, Beograd, OOUR Šumarstvo "Golija", Ivanjica, Ivanjica.
Gajić, M., Kojić, M., Ivanović, M. (1954): Pregled šumskih fitocenoza planine Maljena.. - Glasnik Šumarskog fakulteta, Beograd 7: 255-276.
Gajić, M., Kojić, M., Karadžić D., Vasiljević, M., Stanić, M. (1992): Vegetacija Nacionalnog parka Tara . - Šumarski fakultet, Beograd, Nacionalni park Tara, Bajina Bašta.
Glišić, V. M. (1975): Prilog poznavanju munikovih šuma (Pinetum Heldreichii bertisceum Blečić) na Štedinu.. - In: Panić, Đ. (ed.): Simpozijum o munici Pinus heldreichii Christ, Zbornik radova, 72-80, Institut za šumarstvo i drvnu industriju, Beograd.
Govedar, Z. (2005): Načini prirodnog obnavljanja mešovitih šuma jele i smrče (Abieti-Piceetum illyricum) na području zapadnog dela Republike Srpske. Doktorska disertacija. - Šumarski fakultet, Beograd. (manuscript)
Grebenščikov, O. (1943): Prilog poznavanju vegetacije planine Koprivnik kod Peći.. - Srpska kraljevska akademija, Posebna izdanja 136, Prirodnjački i mateatički spisi 35, Ohridski zbornik 2: 241-267 (1-29).
Grebenščikov, O. (1950): O vegetaciji centralnog dela Stare planine.. - Srpska akademija nauka, Zbornik radova 2, Institut za ekologiju i biogeografiju 1: 1-36.
Horvat, I. (1938): Biljnosociološka istraživanja šuma u Hrvatskoj. Glasnik za šumske pokuse 6,Univerzitet u Zagrebu Poljoprivredno-Šumarski fakultet Institut za šumske pokuse. Zagreb.
Horvat, I. (1958): Prilog poznavanju borovih i smrekovih šuma Male Kapele. P. 225-250. Šumarski list Glasilo Šumarskog društva Hrvatske, godište 82, broj 7-9.
Horvat, Glavač, Ellenberg (1974): Vegetation Sudosteuropas, Jena.
Janković, M. M. (1958): Prilog poznavanju munikovih šuma (Pinetum heldreichii) na metohijskim Prokletijama.. - Arhiv bioloških nauka, Beograd 10(1-4): 51-77. (1960).
Janković, M. M. (1962-1964): Peucedano-Pinetum heldreichii M.Jank., nova asocijacija subendemičnog balkanskog bora Pinus heldreichii na Orjenu (prethodno saopštenje) . - Glasnik Botaničkog zavoda i bašte Univerziteta u Beogradu 2(1-4): 203-204. (1967).
Janković, M. M. (1982): Prilog poznavanju vegetacije Šarplanine sa posebnim osvrtom na neke značajnije reliktne vrste biljaka. - Glasnik Instituta za botaniku i Botaničke bašte Univerziteta u Beogradu (13)15(1-3): 75-129.
Janković, M.M. (1960): Razmatranja o uzajamnim odnosima molike (Pinus peuce) i munike (Pinus heldreichii), kao i o njihovim ekološkim osobinama, posebno u odnosu na geološku podlogu . - Glasnik Botaničkog zavoda i bašte Univerziteta u Beogradu 2(2) [12(1,5)]: 141-180.
Jovanović, B. (1955): Šumske fitocenoze i staništa Suve planine.. - Glasnik Šumarskog fakulteta, Beograd 9: 3-101.
Jovanović, B. (1959): Prilog poznavanju šumskih fitocenoza Goča . - Glasnik Šumarskog fakulteta, Beograd 16: 167-186.
Jovanović, B. (1972): Fitocenoze crnog bora (Pinus nigra Arn.) na Kopaoniku. - Glasnik Prirodnjačkog muzeja u Beogradu B27: 11-29.
Karadžić, B. (1994): Fitocenološka analiza šumske vegetacije Maljena. - Doktorska disertacija Biološki fakultet Univerziteta u Beogradu.
Krause, W., Ludwig, W. (1957): Zur Kenntnis der Flora und Vegetation auf Serpentinstandorten des Balkans. 2. Pflanzengesellschaften und Standorte im Gostović-Gebiet (Bosnien). - Flora Band 145, Jena, 1957.
Lakušić, R., Pavlović, D., Abadžić, S., Kutleša, L., Mišić, Lj. (1982): Ekosistemi planine Vlašić.. - Bilten Društva ekologa SR Bosne i Hercegovine A1(1): 3-131., Sarajevo.
Lakušić, R., Pavlović, D., Abadžić, S., Kutleša, Lj., Mišić, Lj., Redžić, S., Maljević, D., Bratović, S. (1979): Struktura i dinamika ekosistema planine Vranice u Bosni.. - In: Rauš, Đ. (ed.): Drugi kongres ekologa Jugoslavije 1: 605-714, Savez društava ekologa Jugoslavije, Zagreb.
Lakušić, R., Redžić, S. (1989): Flora i vegetacija vaskularnih biljaka u refugijalno-reliktnim ekosistemima kanjona rijeke Drine i njenih pritoka. - CANU Glasnik odjeljenja prirodnih nauka 7, Titograd.
Lintner, V. (1951): Borove šume okoline Priboja na Limu i Divčibara na Maljenu.. - Srpska akademija nauka, Zbornik radova 11, Institut za ekologiju i biogeografiju 2: 193-202.
Matović, M. (1983): Reliktna zajednica Pančićeve omorike (Erico-Piceetum omorikae mixtum) u kanjonu Mileševke. - Šumarstvo, 2, 1983, Beograd.
Matović, M. (1986): Monografija o biljnom pokrivaču okoline Prijepolja . - Glas Polimlja, Prijepolje.
Matović, M. (1993): Reliktna vegetacija srednjeg Polimlja. - Prirodno matematički fakultet, Institut za biološke nauke, Kragujevac.
Matović, M. (1993): Reliktna vegetacija srednjeg Polimlja. - Prirodno matematički fakultet, Institut za biološke nauke, Kragujevac.
Mišić, V. et al. (1978): Biljne zajednice i staništa Stare planine.. - Srpska akademija nauka i umetnosti, Posebna izdanja 511, Odeljenje prirodno-matematičkih nauka 49: 1-389, Beograd.
Mišić, V., Jovanović, B. (1983): Mešovita šuma bukve, jele i smrče (Piceeto-Abieti-Fagetum moesiacum s. l.) u Srbiji i njen značaj.. - Zaštita prirode, Beograd 36: 33-47.
Mišić, V., Panić, I. (1989): Šumska vegetacija doline Studenice.. - Zaštita prirode, Beograd 41-42: 33-52.
Mišić, V., Popović, M. (1960): Fitocenološka analiza smrčevih šuma Kopaonika . - Zbornik radova Biološkog instituta N. R. Srbije (Beograd) 3(5) : 1-26.
Mišić, V., Popović, M., Dinić, A. (1985): Šume jele i smrče (Abieti-Piceetum serbicum typicum) na Kopaoniku i Zlataru u Srbiji. - Glasnik Prirodnjačkog muzeja u Beogradu B40: 67-73.
Nikolov, V. (2006): Some major plant communities in the coniferous belt of the Western Rhodopes. - Phytologia Balcanica, 12(1): 99-105.
Nikolov, V., Vulchev, V. (1998): Vegetation of the coniferous belt of Chernatitza and Prespa Divides in the West Rodopean mountains. - Phytologia Balcanica 4/1-2, Sofia 1998, pp.105-121.
Nikolov, V., Vulchev, V. (2001): Vegetation of the coniferous belt in the Malyovitza Divide of the Rila mountains. - Phytologia Balcanica 7(1), Sofia, 2001: 39-64.
Novaković, M. (2008): Šumska vegetacija Crnog vrha kod Priboja. - Magistarski rad, Šumarski fakultet, Univerzitet u Beogradu, pp. 1-147.
Novaković, M., Cvjetićanin, R. (2008): Fitocenološke karakteristike čistih i mešovitih šuma smrče na Zlataru. - Šumarstvo 3, 2008, Beograd.
Obratov, D. (1992): Flora i vegetacija planine Zlatar. - Doktorska disertacija, Biološki Fakultet PMF-a Univerziteta u Beogradu, Beograd.
Pavlov, D., Dimitrov, M., Malinova, D. (2006): Sintaxonomical analysis of vegetation on main landscape types in Natural Park Balgarka. - Nauka za gorata, 1:3-29.
Pavlović, Z. (1951): Vegetacija planine Zlatibora.. - Srpska akademija nauka, Zbornik radova 11, Institut za ekologiju i biogeografiju 2: 115-182.
Pavlović, Z. (1955): Prilog poznavanju serpentinske flore i vegetacije Ozrena kod Sjenice (II).. - Glasnik Prirodnjačkog muzeja srpske zemlje B7(1): 1-45.
Pavlović, Z. (1964): Borove šume na serpentinama u Srbiji.. - Glasnik Prirodnjačkog muzeja u Beogradu B19: 25-65.
Rajevski, L. (1951): Borove šume u predelima od Mokre gore do reke Uvac.. - Srpska akademija nauka, Zbornik radova 11, Institut za ekologiju i biogeografiju 2: 183-192.
Rakonjac, Lj. (2002): Šumska vegetacija i njena staništa na Pešterskoj visoravni kao osnova za uspešno pošumljavanje. - Doktorska disertacija. Univerzitet u Beogradu Šumarski fakultet Beograd.
Rauš, Đ. (1995): Sto trajnih ploha Republike Hrvatske (Ekološka istraživanja). P. 225-376. Glasnik za šumske pokuse knj. 32, Zagreb.
Rauš, Đ. (1984): Šumska vegetacija na sjeverozapadnoj granici Balkanskog poluotoka. Šumarski list br. 5-6, CVIII (1984), 225-238.
Redžić, S., Lakušić, R., Muratspahić, D., Bjelčić, Ž., Omerović, S. (1984): Struktura i dinamika fitocenoza u ekosistemima Cincara i Vitoroga.. - Godišnjak Biološkog instituta Univerziteta Sarajevo 37: 123-177., Sarajevo.
Ritter-Studnička, H. (1970): Die vegetation der Serpentinvorkommen in Bosnien. - Vegetatio 21(1-3): 75-106.
Roussakova, V., Dimitrov, M. (2005) Caractéristiques phytosociologiques des forêts à Picea abies et Abies alba dans la montagne de Rila (Bulgarie), Acta Botanica Gallica, 152:4, 563-571, DOI:10.1080/12538078.2005.10515514
Šebez, M. (2009.):Izbor načina prirodnog obnavljanja šuma smrče na području Vitoroge u Republici Srpskoj. - Magistarski rad, Šumarski fakultet, Univerzitet u Beogradu.
Stefanović, V. (1958): Zajednica bijelog bora (Pinetum silvestris dinaricum prov.) i neke njene karakteristike na području zapadne Bosne (prvi prilog). Radovi Poljoprivredno-Šumarskog fakulteta Univerziteta u Sarajevu, B. Šumarstvo, god. III, br. 3, 1958, Sarajevo.
Stefanović, V. (1960): Tipovi šuma bijelog bora na području krečnjaka istočne Bosne. - ND BiH, Radovi, knj. XVI, od. privr. -tehn. nauka, knj. 4, Sarajevo.
Stefanović, V. (1964): Šumska vegetacija na vjerfenskim pješčarima i glincima istočne i jugoistočne Bosne. - Radovi Šumarskog fakulteta i Instituta za šumarstvo i drvnu industriju u Sarajevu, god. IX, br. 9, sveska 3, 1964, Sarajevo.
Stefanović, V. (1964): Šumska vegetacija šireg područja Trebevića.. - Radovi - N.d.SR BiH, Knj. XXV, Od. Privredno-tehničkih nauka, knj. 7: 57-153, Sarajevo.
Stefanović, V. (1970): Aceri visianii-Piceetum subalpinum- die neue gesellschaft des griechischen ahorn und der fichte. Mittl. Ostalp.-din.Ges.f.Vegetkde,11, Obergugle Innsbruck.
Stefanović, V. (1970): Fitocenoza bijelog bora i smrče sa brdskim lužnjakom kod Knežine na Romaniji. - ANUBIH Radovi, knj. 39, Od. prir. i mat. nauka knj. 11, Sarajevo.
Stevanović, V., Jovanović, S., Janković, M. M. (1994): Prilog rasprostranjenju i ekologiji visokoplaninskih borova na Šarplanini.. - Glasnik Instituta za botaniku i Botaničke bašte Univerziteta u Beogradu 28: 91-99. (1995).
Tatić, B. (1967-1968): Flora i vegetacija Studene planine kod Kraljeva.. - Glasnik Botaničkog zavoda i bašte Univerziteta u Beogradu 4(1-4) : 27-72. (1969).
Tomanić, L., Stojanović, Lj., Stevanović, V., Karadžić, D., Ostojić, D. (1998): Fitocenološke i sastojinske karakteristike molikovih šuma u rezervatu "Jažinačko jezero" na Šar planini.. - Zaštita prirode, Beograd 50: 305-318.
Tregubov, S. (1941): Le Piceetum omoricae. In: Stat Intern Géobot. Médith. Alp. Montpellier, Communication. 77 part III, p. 14-20, Monpellier.
Trinajstić, I., Pelcer, Z. (2005): Nomenklaturno-sintaksonomska revizija As. "Piceetum dolomiticum Ht. 1958". Šumarski list 7-8, god 129, Zagreb.
Trinajstić, I. (1974): Acidofilne močvarne šume jele - As. Carici brizoidis - Abietetum Gorskog Kotara i Velike Kapele u Hrvatskoj. - Acta Bot. Croat. 33 (1974) 175-182.
Velchev, V., Vassilev, P. (1984): Ecological and phytocoenological investigation of the greybark pine (Pinus heldreichii Christ) in the northern part of Pirin. - Annuare de l"Universite de Sofia, Faculte de biologie, Botany, 78(2): 57-96.
Velchev, V.I., Rusakova, V.H. 1986. Ecological peculi arities and phytocenological characteristics of Pinus peuce Griseb. in the Pirin and Rila mountains. - Annuare de l'Universite de Sofia "Kliment Ohridski", faculte de biologie, 80(2): 58-94.
Vukelić J, Alegro A., Šegota V., Šapić I. (2010): Nomenklaturno-fitocenološka revizija asocijacije Calamagrostio variae-Piceetum dinaricum Bertović 1975 nom illeg. u Hrvatskoj. Šumarski list br. 11-12, god. 134, p. 559-568.
Vukelić J. Doprinos fotointerpretacijske analize vegetacijskom istraživanju šumskih zajednica Nacionalnog parka "Risnjak". P. 95-140, Glasnik za šumske pokuse knj. 23, 1985.
Vukelić J., Alegro A., Baričević D., Šegota V., Šapić I. (2011): Fitocenoze obične smreke (Picea abies (L.) Karsten) u altimontanskom i subalpskom pojasu Hrvatske. Glasnik za šumske pokuse vol. 44, Zagreb.
Vukelić J., Tomljanović J. Prilog istraživanjima vegetacijske strukture nekih fitocenoza obične smreke (Picea excelsa Link.) u sjevernom Velebitu. Glasnik za šumske pokuse 26: 227-242, Zagreb, 1990.
Vukelić, J. (2012): Šumska vegetacija Hrvatske. - Sveučilište u Zagrebu, Zagreb.
Vukelić, J., Alegro, A., Šegota V. (2010): Altimontansko-subalpska smrekova šuma s obrubljenim gladcem (Laserpitio krapfii-Piceetum abietis ass. nova) na sjevernom Velebitu Hrvatska. Šumarski list br. 5-6, CXXXIV (2010), 211-228.
Vulchev, V. (2000): On the syntaxonomy of Pinus heldreichii communities in the Pirin mountains. - Phytologia balcanica 6(2-3), Sofia 2000: 195-216.
Vulchev, V. (1999): An attempt for phytocoenotical characterization of scots pine forests from several regions of Rila Mountain. - Forest Science, 1-2: 103-112.
Vulchev, V. (2000): Contribution to the investigation of coniferous vegetation in the cirque Razlojki Souhodol, Northern Pirin. - Forest Science, 4: 21-45.
Vulchev, V., Nikolov, V. (1997): Phytocoenological characteristic of the representative communities of Pinus sylvestris L. from the region of the ecologic station "Vasil Serafimov". - Forest Science, 3-4: 26-35.
Zupančič, M. (1980): Smrekovi gozdovi Evrope in Balkanskega polotoka I, Biološki vestnik 28 (2).
Велчев, В. (1973): Фитоценологично проучване на бялата мура (Pinus peuce Griseb.) в Средна Стара планина. – Изв. Бот. инст., 24: 169-198.
Кочев, Х. (1969): Горските ценози в долината на р. Черни Осъм (Централна Стара планина). – Изв. Бот. инст., 19: 9-62.
Русакова, В. (1973): Карта на растителната покривка б Района на горното течение на р. Марица б Рила планина. II (обяснителен текст). Българска академия на науките, Известия на Ботаническия институт, книга XXIII, 1973.
