# Supplementary material for: Phytogeographic Characteristics of Montane Coniferous Forests of the Central Balkan Peninsula (SE Europe)
Source: Plants (Basel). 2022 Nov 22;11(23):3194. doi: 10.3390/plants11233194 (PMC9741231; doi:10.3390/plants11233194)
Supplement: Supplementary file 1 [file plants-11-03194-s001.zip › Supplementary Materials Table S2-plants-2015086.xlsx]

## Sheet: Sheet1
Supplementary Materials: Table S2. Distribution of endemic species and subspecies in diffferent types of mountain coniferous forests and mountain systems of the central Balkans
	Balkan mountains	Dinarides	Rhodope mountains	Scardo-Pindic mountains
Spruce forests (Vaccinio-Piceion)	Acer heldreichii ssp. visianii, Campanula abietina, Cardamine bulbifera, Carex bulgarica, Crepis viscidula, Crocus veluchensis, Festuca panciciana, Hypericum umbellatum, Linum capitatum, Melampyrum scardicum, Salix silesiaca, Sesleria filifolia, Silene lerchenfeldiana	Acer heldreichii ssp. visianii, Acer obtusatum, Achillea abrotanoides, Achillea lingulata, Aconitum bosniacum, Ajuga chamaepitys, Alchemilla velebitica, Arabis croatica, Arabis scopoliana, Asperula longiflora, Athamantha haynaldii, Aurinia petraea, Buphthalmum salicifolium, Campanula sphaerotrix, Campanula abietina, Asyneuma pichleri, Cardamine bulbifera, Cardamine waldsteinii, Carduus hamulosus,…	Abies borisii-regis, Alchemilla bulgarica, Campanula sparsa, Asyneuma pichleri, Cardamine bulbifera, Tanacetum parthenium, Cirsium appendiculatum, Crocus veluchensis, Dactylis glomerata, Digitalis viridiflora, Festuca valida, Geum coccineum, Moehringia pendula, Pinus peuce, Pulmonaria rubra, Scrophularia aestivalis, Trifolium medium ssp. balcanicum, Verbascum longifolium, Viola dacica	Acer heldreichii ssp. visianii, Campanula foliosa, Campanula sparsa, Campanula spatulata, Asyneuma pichleri, Cardamine bulbifera, Crepis geracioides, Dactylis glomerata, Digitalis viridiflora, Lonicera alpigena s. formanekiana, Melampyrum scardicum, Rhamnus fallax, Soldanella dimoniei, Trifolium medium ssp. balcanicum
Serbian spruce forests (Piceion omorikae)		Arabis scopoliana, Asperula longiflora, Athamantha haynaldii, Cardamine bulbifera, Chamaecytisus tommasinii, Cicerbita pancicii, Crepis viscidula, Daphne blagayana, Edraianthus graminifolius, Festuca panciciana, Gentianella crispata, Knautia sarajevensis, Lonicera caerulea, Melampyrum hoermannianum, Picea omorika, Polygala amara, Rhamnus fallax, Scrophularia bosniaca, Silene pusilla, Sorbus umbel…
Scots pine forests (Pinion sylvestris)	Cardamine bulbifera, Trifolium medium ssp. balcanicum	Acer obtusatum, Alyssum markgrafii, Aquilegia sternbergii, Asperula longiflora, Buphthalmum salicifolium, Bupleurum apiculatum, Bupleurum veronense, Campanula abietina, Campanula sphaerotrix, Cardamine bulbifera, Centaurea bracteata, Cerastium decalvans, Cerastium grandiflorum, Cerastium moesiacum, Cirsium grecescui, Cirsium heterotrichum, Crepis aurea, Crepis viscidula, Crocus veluchensis, Cytis…	Abies borisii-regis, Anthyllis aurea, Campanula abietina, Campanula lingulata, Campanula sparsa, Campanula spatulata, Cardamine bulbifera, Carum graecum, Centaurea affinis, Centaurea napulifera, Cerastium banaticum, Chamaecytisus absinthioides, Tanacetum parthenium, Cirsium appendiculatum, Crocus veluchensis, Dactylis glomerata, Daphne blagayana, Dianthus cruentus, Digitalis viridiflora, Festuca …
Macedonian pine forests (Pinion peucis)	Campanula orbelica, Campanula lanata, Campanula sparsa, Festuca balcanica, Knautia midzorensis, Moehringia pendula, Pinus peuce, Salix silesiaca, Senecio abrotanifo ssp. carpathicu, Tozzia alpina, Verbascum longifolium	Aconitum burnatii ssp. pentheri, Asyneuma pichleri, Cardamine bulbifera, Crocus veluchensis, Geum bulgaricum, Pancicia serbica, Pinus heldreichii, Pinus peuce, Potentilla aurea ssp. chrysocraspeda, Rhamnus fallax, Scabiosa columbaria ssp. portae, Verbascum nicolai, Wulfenia carinthiaca	Asyneuma pichleri, Campanula sparsa, Chamaecytisus absinthioides, Cirsium appendiculatum, Crepis viscidula, Crocus veluchensis, Digitalis viridiflora, Festuca valida, Geum coccineum, Moehringia pendula, Pinus peuce, Potentilla aurea ssp. chrysocraspeda, Pulmonaria rubra, Salix silesiaca, Viola dacica	Acer heldreichii ssp. visianii, Alchemilla velebitica, Asyneuma pichleri, Campanula foliosa, Campanula spatulata, Cardamine bulbifera, Cirsium appendiculatum, Crepis geracioides, Crocus veluchensis, Dactylis glomerata, Digitalis viridiflora, Helleborus cyclophyllus, Knautia magnifica, Knautia midzorensis, Lamium garganicum ssp. garganicum, Lilium albanicum, Linum capitatum, Lonicera alpigena s. f…
Ultramafic pine forests (Orno-Ericion)		Acinos alpinus ssp. majoranifolius, Acinos hungaricus, Alyssum markgrafii, Campanula abietina, Campanula lingulata, Campanula sphaerotrix, Cardamine amara, Carduus candicans, Carex kitaibeliana, Carex transsilvanica, Centaurea atropurpurea, Centaurea epapposa, Centaurea nyssana, Centaurea reichenbachii, Cerastium moesiacum, Chamaecytisus austriacus, Chamaecytisus tommasinii, Crocus veluchensis, C…
Bosnian pine forests (Pinion heldreichii)		Acer heldreichii ssp. visianii, Acer intermedium, Acer obtusatum, Alyssum ovirense, Amphoricarpos neumayeri, Aquilegia dinarica, Arenaria gracilis, Asperula longiflora, Athamantha haynaldii, Bunium alpinum, Bunium alpinum ssp. montanum, Buphthalmum salicifolium, Bupleurum kargalii, Campanula hercegovina, Campanula sparsa, Cardamine bulbifera, Carex kitaibeliana, Cerastium decalvans, Cerastium moe…	Alyssum pirinicum, Aquilegia aurea, Arabis ferdinandi-coburgii, Asyneuma pichleri, Campanula orbelica, Campanula sparsa, Cardamine bulbifera, Carex kitaibeliana, Carum graecum, Centaurea achtarovii, Centaurea napulifera, Cerastium decalvans, Chamaecytisus absinthioides, Chondrilla urumoffii, Dactylis glomerata, Dianthus barbatus ssp. compactus, Digitalis viridiflora, Draba lasiocarpa, Festuca pen…	Alyssum markgrafii, Bornmuellera dieckii, Dactylis glomerata, Hypochaeris maculata ssp. pelivanovicii, Knautia sarajevensis, Lilium albanicum, Linum capitatum, Linum hologynum, Pedicularis heterodonta, Pinus heldreichii, Pinus peuce, Polygala croatica, Polygala supina, Potentilla australis, Scabiosa columbaria ssp. portae, Sesleria latifolia, Silene sendtneri, Stachys scardica, Thymus jankae, Vio…
