# Supplementary material for: Phytogeographic Characteristics of Montane Coniferous Forests of the Central Balkan Peninsula (SE Europe)
Source: Plants (Basel). 2022 Nov 22;11(23):3194. doi: 10.3390/plants11233194 (PMC9741231; doi:10.3390/plants11233194)
Supplement: Supplementary file 1 [file plants-11-03194-s001.zip › Supplementary Materials Table S3-plants-2015086.xlsx]

## Sheet: Sheet1
Supplementary Materials Table S3. Number of taxa per 50×50 MGRS squares
MGRS 50x50km	Number of taxa
BN3	38
BN4	44
BP3	172
BP4	126
BQ4	156
CN1	204
CN2	20
CN3	131
CN4	125
CP1	336
CP2	170
CP3	507
CP4	402
CQ2	58
DM3	215
DM4	110
DN1	419
DN2	323
DN3	337
DP1	260
DP2	357
DP4	275
EL2	102
EM1	39
EN3	89
FM2	159
FM3	162
FM4	290
FN1	74
GL1	17
GM1	220
GM2	185
KG4	100
KH4	79
LG2	20
LH2	46
LH4	81
VK3	179
VL4	210
WK1	261
WK2	145
WK3	48
WL2	58
XJ1	254
XJ3	224
XK2	347
XK4	46
YJ1	40
YJ2	231
YK2	108
